# Supplementary material for: A Phase II Trial of Defactinib Combined with Avutometinib in Patients with Metastatic Uveal Melanoma
Source: Cancers (Basel). 2026 Jul 11;18(14):2232. doi: 10.3390/cancers18142232 (PMC13407007; doi:10.3390/cancers18142232)
Supplement: Supplementary file 1 [file cancers-18-02232-s001.zip]

Archive with 2 entries (2 files):
- File S1 Protocol.pdf
- Supplementary Figures.pdf
